# Supplementary material for: Common and Unique Barriers to the Exchange of Administrative Healthcare Data in Environmental Public Health Tracking Program
Source: Int J Environ Res Public Health. 2021 Apr 20;18(8):4356. doi: 10.3390/ijerph18084356 (PMC8073470; doi:10.3390/ijerph18084356)
Supplement: Supplementary file 1 [file ijerph-18-04356-s001.zip]

Archive with 1 entries (1 files):
- ijerph-1158414-supplementary.pdf
